# Supplementary material for: Genome-Wide Identification and Bioinformatics Analysis of the FK506 Binding Protein Family in Rice
Source: Genes (Basel). 2024 Jul 10;15(7):902. doi: 10.3390/genes15070902 (PMC11276075; doi:10.3390/genes15070902)
Supplement: Supplementary file 1 [file genes-15-00902-s001.zip]

Archive with 1 entries (1 files):
- genes-3061023-supplementary.pdf
